# Supplementary material for: 3D reconstructions of parasite development and the intracellular niche of the microsporidian pathogen Encephalitozoon intestinalis
Source: Nat Commun. 2023 Nov 23;14:7662. doi: 10.1038/s41467-023-43215-0 (PMC10667486; doi:10.1038/s41467-023-43215-0)
Supplement: Supplementary file 4 — Supplementary Data 1 [file 41467_2023_43215_MOESM4_ESM.xlsx]

## Sheet: Sheet1
Dataset number	Timepoint	Dataset name	PV #	PV Volume	Parasite Volume	Volume occupied by parasites	"Empty" Volume	# Parasites	# Sporonts	# Sporoblasts	# Spores	# Single sporonts	Sporont chains (# chains)
1	24	24h infected cell_1	1	182.04	110.64	60.7779	39.2221	20	12	8		2	chain of 2 (3X); chain of 4 (7X)
1	24	24h infected cell_1	2	69.08	38.79	56.1523	43.8477	5	5				chain of 2 (4X); chain of 8 (1X)
2	24	24h infected cell_2	1	1.24	1.12	90.3226	9.67742	1	1			1	chain of 1 (1X)
2	24	24h infected cell_2	2	40.97	27.61	67.3908	32.6092	12	4	8		1	chain of 1 (1X); chain of 2 (3X)
2	24	24h infected cell_2	3	1.07	0.86	80.3738	19.6262	1	1			1	chain of 1 (1X)
2	24	24h infected cell_2	4	0.51	0.45	88.2353	11.7647	1	1			1	chain of 1 (1X)
2	24	24h infected cell_2	5	104.76	61.21	58.4288	41.5712	23	15	8		2	chain of 1 (2X); chain of 2 (7X); chain of 4 (7X); chain of 8 (1X)
2	24	24h infected cell_2	6	15.73	11.62	73.8716	26.1284	4	4				chain of 2 (4X)
2	24	24h infected cell_2	7	3.17	2.83	89.2744	10.7256	1	1			1	chain of 1 (1X)
2	24	24h infected cell_2	8	6.4	5.52	86.25	13.75	1	1				chain of 2 (1X)
2	24	24h infected cell_2	9	44.18	28.02	63.4224	36.5776	11	3	8			chain of 2 (2X); chain of 4 (1X)
3	48	48h infected cell_1	1	21.93	9.23	42.0885	57.9115	13	1	12			chain of 1 (1X)
4	48	48h infected cell_2	1	115.36	51.62	44.7469	55.2531	25	1	4	20		chain of 4 (1X)
5	48	48h infected cell_3	1					27	5	4	18		chain of 1 (1X); chain of 2 (3X); chain of 4 (1X)
5	48	48h infected cell_3	2					37	1	8	28		chain of 4 (1X)
6	48	48h infected cell_4	1	220.44	103.57	46.9833	53.0167	58	4	12	42		chain of 2 (2X); chain of 4 (2X)
7	48	48h infected cell_5	1					44	4	8	32		chain of 2 (4X);
total								284	64	80	140
24 hrs Post-Infection
Cell-1	17 sporonts	8 sporoblasts		25 parasites total
Cell-2	31 sporonts	24 sporoblasts		55 parasites total
48 hrs Post-Infection
Cell-1	1 sporonts	12 sporoblasts		13 parasites total
Cell-2	1 sporonts	4 sporoblasts	20 spores	25 parasites total
48 hrs Post-Infection_additional vacuole only acquisitions
Cell-3	6 sporonts	12 sporoblasts	46 spores	64 parasites total
Cell-4	4 sporonts	12 sporoblasts	42 spores	58 parasites total
Cell-5	4 sporonts	8 sporoblasts	32 spores	44 parasites total
