# Supplementary material for: 3D reconstructions of parasite development and the intracellular niche of the microsporidian pathogen Encephalitozoon intestinalis
Source: Nat Commun. 2023 Nov 23;14:7662. doi: 10.1038/s41467-023-43215-0 (PMC10667486; doi:10.1038/s41467-023-43215-0)
Supplement: Supplementary file 19 — Source Data [file 41467_2023_43215_MOESM19_ESM.xlsx]

## Sheet: Figure 1C
Figure 1C_Percent of infected cells
	12 hpi	24 hpi	36 hpi	48 hpi
Dataset 1	66.66	88	56.5	82
Dataset 2	65.7	71.68	46.45	68.3
Dataset 3	49.5	52	40.36	51.3761
Dataset 4		67	51	64.6
Dataset 5		63	54.7	65
Hours post infection (hpi)

## Sheet: Figure 1D
Figure 1D_Percent of infected cells with chitin positive spores
	12 hpi	24 hpi	36 hpi	48 hpi
Dataset 1	0	3.57	64.28	55.42
Dataset 2	0	0	55	50
Dataset 3	0	7.5	52.27	48.2143
Dataset 4		5.4	79	69
Dataset 5		12	78.6	49
Hours post infection (hpi)

## Sheet: Figure 3C
Figure 3C_Spore body volume
Sporont	Stage 1 Sporoblast	Stage 2 Sporoblast	Stage 3 Sporoblast	Spore
2.38	1.65	1.35	1.49	0.99
3.03	1.33	1.55	1.19	1.09
2.96	2.33	1.67	1.39	1.55
2.3			1.34	1.14
1.71			1.44	1.25
1.39			1.17	1.53
			1.38

## Sheet: Figure 3D
Figure 3D_Polar tube length
Stage 1 Sporoblast	Stage 2 Sporoblast	Stage 3 Sporoblast	Spore	Extracellular spore
0.555	15.039	28.863	20.901	39.993
1.659	18.316	25.27	20.901	34.2964
0.568	15.896	26.296	32.201	43.2341
	14.14	24.213	32.183	33.0227
	11.63	16.442	36.958	54.6086
	15.829	21.273	20.053	42.125
		23.0526	29.98
		22.41	21.21
		17.61	38.78
			42.98
			38.71
			23.76

## Sheet: Figure 3E
Figure 3E_Nuclear Volume
Sporont	Sporoblast	Spore
0.64	0.35	0.06
0.7	0.24	0.07
0.65	0.21	0.05
0.6	0.22	0.07
0.43	0.17	0.05
0.23	0.17	0.1
	0.15
	0.15
	0.14
	0.13
	0.14
	0.11
	0.11

## Sheet: Figure 3F
Figure 3F_Nuclear:Cytoplasmic ratio
Sporont	Sporoblast	Spore
0.269	0.126	0.079
0.231	0.145	0.081
0.22	0.158	0.042
0.261	0.094	0.077
0.251	0.092	0.052
0.165	0.092	0.082
	0.141935
	0.11194
	0.104167
	0.101796
	0.119658
	0.150215
	0.0942029

## Sheet: Figure 4C
Figure 4C_Polar tube diameter
Stage 2 Sporoblast	Stage 3 Sporoblast	Spore	Extracellular spore
0.1325	0.1375	0.06593	0.089432
0.128	0.1343	0.074	0.101224
0.153	0.1268	0.06764	0.0857661
0.146	0.12	0.0811	0.134
0.119	0.108	0.0681	0.110256
0.139	0.116	0.073	0.09151
	0.141	0.067
	0.14	0.094
	0.122	0.078
	0.109	0.071
		0.072
		0.074
		0.076
		0.085
		0.064
		0.071
		0.087
		0.087

## Sheet: Figure 4D
Figure 4D_Polar tube volume
Stage 1 Sporoblast	Stage 2 Sporoblast	Stage 3 Sporoblast	Spore	Extracellular spore
0.00429185	0.0580645	0.0895522	0.0414201	0.09
0.005	0.0658683	0.0833333	0.0471204	0.09
0.004	0.09	0.102564	0.0653266	0.12
	0.1	0.0797101	0.0537634	0.11
	0.09	0.11	0.0437158	0.14
	0.07	0.09	0.05	0.12
		0.17	0.06
		0.15	0.07
		0.17	0.07
			0.08
			0.06
			0.07

## Sheet: Figure 6B
Figure 6B_mitochondria aspect ratio
Aspect ratio range	0.06-0.12	0.12-0.18	0.18-0.24	0.24-0.3	0.3-0.36	0.36-0.42	>0.42
Uninfected cells	16.6667	11.4035	16.6667	15.7895	12.2807	7.01754	20.1754
Infected cells	2.06186	5.6701	4.63918	5.6701	11.8557	14.9485	55.1546

## Sheet: Figure 6D
Figure 6D_mitochondria morphology
Mitochondria morphology	filamentous			intermediate			fragmented
	Dataset 1	Dataset 2	Dataset 3	Dataset 1	Dataset 2	Dataset 3	Dataset 1	Dataset 2	Dataset 3
Early infection stage	52.3529	47.9021	36.3636	42.9412	47.5524	54.0404	4.70588	4.54545	9.59596
Middle infection stage	11.6667	15.3846	1.72414	31.6667	38.4615	51.7241	56.6667	46.1538	46.5517
Late infection stage	3.50877	0	0	7.01754	5.97015	7.5	89.4737	94.0299	92.5

[truncated: 8 more sheets: Figure 6F, Supplementary figure 2C, Supplementary figure 4A, Supplementary figure 5M, Supplementary Figure 6B, Supplementary Figure 6C, Supplementary figure 6D, Supplementary figure 6E]
